# Supplementary material for: The Impact of the Culture Regime on the Metabolome and Anti-Phytopathogenic Activity of Marine Fungal Co-Cultures
Source: Mar Drugs. 2024 Jan 27;22(2):66. doi: 10.3390/md22020066 (PMC10890130; doi:10.3390/md22020066)
Supplement: Supplementary file 1 [file marinedrugs-22-00066-s001.zip]

Archive with 1 entries (1 files):
- marinedrugs-2813912-supplementary.pdf
